# Supplementary material for: Enantioselective 1,3-Dipolar Cycloaddition Using (Z)-α-Amidonitroalkenes as a Key Step to the Access to Chiral cis-3,4-Diaminopyrrolidines
Source: Molecules. 2022 Jul 18;27(14):4579. doi: 10.3390/molecules27144579 (PMC9316397; doi:10.3390/molecules27144579)
Supplement: Supplementary file 1 [file molecules-27-04579-s001.zip]

Archive with 1 entries (1 files):
- molecules-1819254-SI.pdf
